# Supplementary material for: Lignans Extract from Knotwood of Norway Spruce—A Possible New Weapon against GTDs
Source: J Fungi (Basel). 2022 Mar 30;8(4):357. doi: 10.3390/jof8040357 (PMC9025846; doi:10.3390/jof8040357)
Supplement: Supplementary file 1 [file jof-08-00357-s001.zip]

Archive with 14 entries (14 files):
- Figure S1.pdf
- Figure S2.pdf
- Figure S3.pdf
- Figure S4.pdf
- Figure S5.jpg
- Figure S6.jpg
- Figure S7.pdf
- List of supplementary files.pdf
- Table S1.pdf
- Table S2.pdf
- Table S3.xlsx
- Table S4.xlsx
- Table S5.pdf
- Table S6.xlsx
