# Supplementary material for: Lignans Extract from Knotwood of Norway Spruce—A Possible New Weapon against GTDs
Source: J Fungi (Basel). 2022 Mar 30;8(4):357. doi: 10.3390/jof8040357 (PMC9025846; doi:10.3390/jof8040357)
Supplement: Supplementary file 1 [file jof-08-00357-s001.zip › Table S3.xlsx]

## Sheet: List1
Sample	Code	Good's coverage	Chao1	Shannon
1	GE180A1	99.9551	34.5	1.58546
2	GE180A2	99.973	35	1.95699
3	GE180A3	99.9371	28.5	2.1338
4	GE 180b1	99.982	28	1.99898
5	GE 180b2	99.9461	34	2.14565
6	GE 180b3	99.9371	27.25	1.52491
7	C 180a1	99.9551	27.5	1.96404
8	C 180a2	99.982	30.5	2.08141
9	C 180a3	99.9371	36.3333	2.31036
10	C 180b1	99.991	35	1.64326
11	C 180b2	99.9281	37.1667	2.18174
12	C 180b3	99.973	37.5	2.17928
13	GE 10b2	99.973	31.75	1.82657
14	GE 10b3	100	32	2.55838
15	GE 10a1	99.9461	24.25	1.83503
16	GE 10a2	99.9641	30	2.12126
17	GE 10a3	99.9551	35.5	2.0763
18	C 10b1	99.9641	43	2.12424
19	C 10b2	99.9371	45	2.20336
20	C 10b3	99.982	29	2.00357
21	C 10a1	99.973	34.3333	2.18963
22	C 10a2	99.973	25.5	2.0016
23	C 10a3	99.9551	29	2.37986
