# Supplementary material for: Lignans Extract from Knotwood of Norway Spruce—A Possible New Weapon against GTDs
Source: J Fungi (Basel). 2022 Mar 30;8(4):357. doi: 10.3390/jof8040357 (PMC9025846; doi:10.3390/jof8040357)
Supplement: Supplementary file 1 [file jof-08-00357-s001.zip › Table S4.xlsx]

## Sheet: List1
Acremonium	Diaporthe	Mortierella	Raffaelea
Alternaria	Didymella	Neosetophoma	Rhodotorula
Aspergillus	Ectophoma	Oidiodendron	Sarocladium
Aureobasidium	Fusarium	Paraphaeosphaeria	Sporothrix
Biatriospora	Gymnostellatospora	Penicillium	Talaromyces
Cadophora	Hyaloscypha	Phaeoacremonium	Trichoderma
Cladosporium	Hymenoscyphus	Phialocephala	Vishniacozyma
Clonostachys	Lophiostoma	Pleospora	Zopfiella
Dactylonectria	Meliniomyces	Pseudogymnoascus
