# Supplementary material for: Lignans Extract from Knotwood of Norway Spruce—A Possible New Weapon against GTDs
Source: J Fungi (Basel). 2022 Mar 30;8(4):357. doi: 10.3390/jof8040357 (PMC9025846; doi:10.3390/jof8040357)
Supplement: Supplementary file 1 [file jof-08-00357-s001.zip › Table S6.xlsx]

## Sheet: BASE 
OTU	Kingdom	Phylum	Class	Order	Family	Genus	GE180A1	GE180A2	GE180A3	GE 180b1	GE 180b2	GE 180b3	C 180a1	C 180a2	C 180a3	C 180b1	C 180b2	C 180b3	GE 10a1	GE 10a2	GE 10a3	GE 10b1	GE 10b2	GE 10b3	C 10a1	C 10a2	C 10a3	C 10b1	C 10b2	C 10b3
1	Fungi	Ascomycota	Leotiomycetes	Helotiales	Unclassified	Acephala	0	0	0	0	0	69	0	0	0	25	0	146	0	0	0	11	0	0	0	0	0	0	0	0
2	Fungi	Ascomycota	Sordariomycetes	Hypocreales	Unclassified	Acremonium	177	559	131	29	12	0	25	21	6585	33	90	515	0	73	22	0	0	0	58	6	172	7	51	10
3	Fungi	Ascomycota	Dothideomycetes	Pleosporales	Morosphaeriaceae	Acrocalymma	0	0	0	0	0	0	0	0	0	0	0	0	0	0	0	0	0	0	0	0	0	0	0	0
4	Fungi	Ascomycota	Sordariomycetes	Glomerellales	Plectosphaerellaceae	Acrostalagmus	0	0	0	0	5	0	0	0	0	0	0	0	0	0	0	0	0	0	0	0	0	0	0	0
5	Fungi	Ascomycota	Sordariomycetes	Hypocreales	Nectriaceae	Actinostilbe	0	0	0	0	0	0	0	0	0	0	0	0	0	0	0	0	0	0	0	0	0	0	0	0
6	Fungi	Ascomycota	Leotiomycetes	Phacidiales	Phacidiaceae	Allantophomopsiella	0	0	0	0	0	0	0	0	0	0	0	0	0	0	0	8	0	0	0	0	0	0	0	0
7	Fungi	Ascomycota	Dothideomycetes	Pleosporales	Didymellaceae	Allophoma	0	0	0	0	0	0	0	0	0	0	0	0	0	0	0	0	0	0	56	40	0	0	0	6
8	Fungi	Ascomycota	Dothideomycetes	Pleosporales	Pleosporaceae	Alternaria	324	1629	1358	583	77	60	8825	738	1788	45	898	1110	1924	10330	2581	7	2357	82	10050	537	8211	715	6950	106
9	Fungi	Ascomycota	Leotiomycetes	Helotiales	Myxotrichaceae	Amorphotheca	0	0	0	0	6	6	0	0	0	0	0	0	0	0	0	0	0	0	0	0	0	0	0	0
10	Fungi	Ascomycota	Dothideomycetes	Pleosporales	Amorosiaceae	Angustimassarina	0	0	0	0	0	0	722	0	0	0	0	0	0	0	0	0	0	45	10	0	0	0	617	0
11	Fungi	Ascomycota	Dothideomycetes	Pleosporales	Morosphaeriaceae	Aquilomyces	0	6	0	13	0	0	0	0	0	0	0	0	0	0	0	0	0	0	0	0	0	0	0	0
12	Fungi	Ascomycota	Orbiliomycetes	Orbiliales	Orbiliaceae	Arthrobotrys	0	0	0	0	0	0	788	0	30	0	0	13	6	0	0	0	0	0	0	0	27	161	155	0
13	Fungi	Ascomycota	Eurotiomycetes	Eurotiales	Aspergillaceae	Aspergillus	13	108	1594	20	12	5	0	0	0	15	6	9	25	137	13	12	95	50	0	0	0	55	0	0
14	Fungi	Ascomycota	Dothideomycetes	Dothideales	Aureobasidiaceae	Aureobasidium	0	105	0	187	0	0	16	10	23	12	47	10	0	46	11	13	0	101	0	0	14	0	0	0
15	Fungi	Basidiomycota	Agaricomycetes	Auriculariales	Auriculariaceae	Auricularia	0	0	0	0	0	0	0	0	0	80	0	259	0	0	0	0	0	0	0	0	0	2035	0	0
16	Fungi	Ascomycota	Leotiomycetes	Helotiales	Dermateaceae	Belonopsis	0	0	0	0	0	0	0	0	0	0	0	0	0	0	0	0	0	0	0	0	0	18	0	0
17	Fungi	Ascomycota	Dothideomycetes	Pleosporales	Biatriosporaceae	Biatriospora	0	36	0	1073	0	0	17	8	0	9	5	16	8	0	9	0	0	0	0	0	0	0	0	169
18	Fungi	Ascomycota	Sordariomycetes	Hypocreales	Bionectriaceae	Bionectria	0	0	0	0	0	0	0	0	0	0	0	0	0	5	0	0	0	0	0	0	0	0	0	0
19	Fungi	Ascomycota	Dothideomycetes	Pleosporales	Pleosporaceae	Bipolaris	0	0	0	0	0	0	35	0	0	0	0	0	0	0	0	0	0	0	0	0	0	0	0	0
20	Fungi	Ascomycota	Dothideomycetes	Pleosporales	Didymellaceae	Boeremia	0	0	0	19	9	0	0	6	0	7	0	17	0	0	0	0	0	0	0	0	0	156	0	0
21	Fungi	Ascomycota	Sordariomycetes	Sordariales	Chaetomiaceae	Botryotrichum	0	0	0	0	0	0	0	0	0	0	0	0	0	0	0	0	0	0	0	0	0	0	0	0
22	Fungi	Ascomycota	Leotiomycetes	Helotiales	Sclerotiniaceae	Botrytis	6	16	0	0	0	0	0	0	0	0	0	204	0	0	0	0	0	0	0	0	0	51	0	74
23	Fungi	Ascomycota	Dothideomycetes	Pleosporales	Pleosporaceae	Briansuttonomyces	0	0	0	0	0	0	58	0	0	0	0	0	0	0	0	0	0	0	0	0	0	5	0	0
24	Fungi	Basidiomycota	Cystobasidiomycetes	Unclassified	Buckleyzymaceae	Buckleyzyma	0	0	0	0	0	0	0	0	0	0	7	0	0	0	0	0	0	0	0	0	0	0	0	0
25	Fungi	Ascomycota	Lecanoromycetes	Caliciales	Caliciaceae	Buellia	0	6	0	0	0	0	0	0	0	0	0	0	0	0	0	0	0	0	0	0	6	0	0	0
26	Fungi	Basidiomycota	Tremellomycetes	Tremellales	Bulleraceae	Bullera	0	0	0	0	0	0	0	0	0	0	0	0	0	0	0	0	0	0	0	0	0	0	0	0
27	Fungi	Ascomycota	Eurotiomycetes	Eurotiales	Thermoascaceae	Byssochlamys	0	0	5	0	0	0	0	0	0	0	0	0	10	0	0	0	0	0	0	0	0	0	0	0
28	Fungi	Ascomycota	Leotiomycetes	Helotiales	Unclassified	Cadophora	329	542	183	5	1876	97	2519	1957	5221	229	995	1965	9187	531	7089	1412	7138	823	166	970	12948	3251	1690	8351
29	Fungi	Ascomycota	Sordariomycetes	Hypocreales	Nectriaceae	Calonectria	0	0	0	0	0	0	0	0	0	0	0	5	0	5	0	0	0	0	0	0	0	0	0	0
30	Fungi	Ascomycota	Dothideomycetes	Pleosporales	Didymellaceae	Calophoma	0	0	0	0	0	0	0	0	0	0	0	0	0	5	5	0	0	0	14	22	6	36	29	0
31	Fungi	Ascomycota	Dothideomycetes	Pleosporales	Didymellaceae	Camarosporioides	0	8	0	0	0	0	0	0	0	0	0	0	0	0	0	0	0	0	0	0	0	0	0	0
32	Fungi	Ascomycota	Saccharomycetes	Saccharomycetales	Unclassified	Candida	0	0	0	0	0	0	0	0	0	31	0	0	0	0	0	21	89	0	0	0	0	50	0	0
33	Fungi	Ascomycota	Sordariomycetes	Microascales	Microascaceae	Cephalotrichum	0	0	0	0	0	0	0	0	0	0	0	62	0	0	0	0	0	0	0	0	0	0	0	0
34	Fungi	Ascomycota	Sordariomycetes	Sordariales	Lasiosphaeriaceae	Cercophora	0	0	0	0	0	0	0	0	0	0	0	0	0	0	0	0	0	0	10	0	229	0	0	4180
35	Fungi	Ascomycota	Dothideomycetes	Capnodiales	Mycosphaerellaceae	Cercospora	0	0	0	0	0	0	0	0	0	0	0	0	0	0	0	0	0	0	0	0	0	0	0	0
36	Fungi	Ascomycota	Eurotiomycetes	Chaetothyriales	Herpotrichiellaceae	Cladophialophora	0	0	0	924	10	58	0	0	0	43	0	0	0	0	0	0	0	0	0	0	0	185	0	0
37	Fungi	Ascomycota	Dothideomycetes	Capnodiales	Cladosporiaceae	Cladosporium	309	4830	183	1491	374	32	264	47	753	135	402	730	55	0	0	20	159	275	6	0	20	0	8	72
38	Fungi	Basidiomycota	Agaricomycetes	Agaricales	Entolomataceae	Clitopilus	0	0	0	0	0	0	0	0	0	0	0	12	0	0	0	0	0	0	6	0	0	0	0	0
39	Fungi	Ascomycota	Sordariomycetes	Hypocreales	Bionectriaceae	Clonostachys	8357	11490	1351	761	146	0	7101	4251	3423	17	1827	164	1469	9191	8221	8	202	354	546	147	3042	23	6549	152
40	Fungi	Ascomycota	Sordariomycetes	Sordariales	Chaetomiaceae	Collariella	0	0	0	0	0	0	0	0	0	0	0	0	0	0	0	0	0	10	0	0	0	0	0	0
41	Fungi	Ascomycota	Leotiomycetes	Helotiales	Unclassified	Collembolispora	0	0	0	0	6	8	0	0	0	0	0	0	0	27	0	0	0	0	0	0	0	0	0	0
42	Fungi	Ascomycota	Sordariomycetes	Glomerellales	Glomerellaceae	Colletotrichum	0	0	0	0	36	0	0	0	0	0	0	0	0	0	25	0	0	0	0	0	0	0	0	0
43	Fungi	Ascomycota	Sordariomycetes	Coniochaetales	Coniochaetaceae	Coniochaeta	0	0	0	0	0	0	0	0	0	0	0	0	0	0	0	14	97	18	0	0	96	0	10	0
44	Fungi	Ascomycota	Eurotiomycetes	Chaetothyriales	Herpotrichiellaceae	Coniosporium	0	0	0	0	0	0	0	0	0	0	0	0	0	0	0	0	0	0	0	0	5	0	0	0
45	Fungi	Basidiomycota	Agaricomycetes	Agaricales	Psathyrellaceae	Coprinellus	0	0	0	0	0	0	0	0	0	5	29	72	0	0	0	0	0	0	0	0	0	0	0	0
46	Fungi	Basidiomycota	Agaricomycetes	Agaricales	Psathyrellaceae	Coprinopsis	0	9	0	0	64	0	0	0	0	0	0	0	0	0	0	0	0	0	0	0	0	0	0	0
47	Fungi	Ascomycota	Sordariomycetes	Hypocreales	Nectriaceae	Cosmospora	0	0	0	0	0	0	0	0	0	5	0	0	0	0	0	0	0	0	0	0	0	0	0	0
48	Fungi	Basidiomycota	Tremellomycetes	Tremellales	Unclassified	Cuniculitrema	0	0	0	0	675	0	0	0	0	0	0	0	0	0	0	0	0	0	0	0	0	0	0	0
49	Fungi	Ascomycota	Dothideomycetes	Pleosporales	Pleosporaceae	Curvularia	0	0	0	0	0	0	0	0	0	0	0	0	0	0	0	0	0	45	0	0	0	0	0	0
50	Fungi	Ascomycota	Sordariomycetes	Hypocreales	Nectriaceae	Cylindrocarpon	0	10	0	20	0	5	0	0	0	0	0	0	0	0	0	0	0	0	0	0	0	0	0	0
51	Fungi	Ascomycota	Sordariomycetes	Hypocreales	Nectriaceae	Cylindrocladiella	0	0	0	0	0	0	0	0	0	0	0	0	0	0	0	0	0	0	0	5	0	0	0	0
52	Fungi	Basidiomycota	Cystobasidiomycetes	Cystobasidiales	Cystobasidiaceae	Cystobasidium	11	0	0	0	0	0	6	0	0	0	0	0	0	0	0	0	0	0	0	0	0	0	0	0
53	Fungi	Basidiomycota	Tremellomycetes	Cystofilobasidiales	Cystofilobasidiaceae	Cystofilobasidium	0	0	0	0	0	0	0	0	0	0	0	0	0	0	0	0	0	0	0	0	0	0	0	213
54	Fungi	Ascomycota	Sordariomycetes	Hypocreales	Nectriaceae	Dactylonectria	0	16	0	262	16	54	0	0	0	28	0	48	0	0	0	29	7	56	9	0	0	6	0	0
55	Fungi	Ascomycota	Dothideomycetes	Pleosporales	Torulaceae	Dendryphion	0	0	0	0	0	0	0	0	0	0	0	0	0	0	0	0	0	0	0	0	0	0	0	0
56	Fungi	Ascomycota	Dothideomycetes	Capnodiales	Teratosphaeriaceae	Devriesia	0	0	0	0	0	0	0	0	0	0	13	0	0	0	0	0	0	0	0	0	0	0	0	0
57	Fungi	Ascomycota	Sordariomycetes	Hypocreales	Nectriaceae	Dialonectria	0	0	0	6	0	0	0	0	0	0	0	0	0	0	0	0	0	0	0	0	0	0	0	0
58	Fungi	Ascomycota	Sordariomycetes	Diaporthales	Diaporthaceae	Diaporthe	0	268	9	15873	350	0	20	323	0	16	0	10	11	98	437	53	79	4726	15771	18825	2127	10553	16536	2239
59	Fungi	Ascomycota	Sordariomycetes	Xylariales	Diatrypaceae	Diatrypella	0	0	0	0	0	0	0	0	0	0	0	0	0	0	0	20	24	0	0	0	0	0	0	0
60	Fungi	Ascomycota	Dothideomycetes	Pleosporales	Dictyosporiaceae	Dictyocheirospora	0	0	0	0	0	0	0	0	0	0	0	0	0	0	0	0	0	0	0	0	0	0	0	0
61	Fungi	Ascomycota	Dothideomycetes	Pleosporales	Dictyosporiaceae	Dictyosporium	0	0	0	0	6	0	0	0	0	0	0	0	0	20	0	498	541	4021	0	0	0	0	0	0
62	Fungi	Ascomycota	Dothideomycetes	Pleosporales	Didymellaceae	Didymella	8	169	22	1750	0	0	7	0	996	20	12	473	0	3760	6	0	0	225	407	453	7525	399	655	72
63	Fungi	Ascomycota	Dothideomycetes	Pleosporales	Zopfiaceae	Didymocrea	0	5	0	19	0	0	0	0	0	0	0	0	0	0	0	0	0	0	0	0	0	0	0	0
64	Fungi	Ascomycota	Sordariomycetes	Sordariales	Chaetomiaceae	Dichotomopilus	71	13	0	0	0	0	0	0	0	0	0	0	0	0	64	0	0	0	184	0	0	0	60	0
65	Fungi	Ascomycota	Dothideomycetes	Pleosporales	Pleosporaceae	Dimorphosporicola	0	0	0	44	0	0	0	0	0	0	0	0	0	0	0	0	0	0	0	0	0	0	0	0
66	Fungi	Ascomycota	Sordariomycetes	Chaetosphaeriales	Chaetosphaeriaceae	Dinemasporium	0	0	0	0	0	0	0	0	0	0	0	0	0	0	0	0	0	0	0	0	0	0	0	0
67	Fungi	Basidiomycota	Tremellomycetes	Tremellales	Bulleribasidiaceae	Dioszegia	0	0	0	0	0	0	0	0	0	0	16	0	0	0	0	0	0	0	5	0	0	0	0	0
68	Fungi	Ascomycota	Dothideomycetes	Botryosphaeriales	Botryosphaeriaceae	Diplodia	0	0	0	0	0	0	0	0	0	9	0	11	0	0	0	0	0	0	0	0	0	0	0	0
69	Fungi	Ascomycota	Dothideomycetes	Dothideales	Dothioraceae	Dothiora	0	0	0	0	0	0	0	0	0	5	5	0	0	0	0	0	0	0	0	0	0	0	0	0
70	Fungi	Ascomycota	Dothideomycetes	Pleosporales	Didymellaceae	Ectophoma	0	0	0	23	0	0	0	0	0	0	0	46	0	2003	65	8	26	800	3368	4224	4158	2539	3843	261
71	Fungi	Basidiomycota	Exobasidiomycetes	Entylomatales	Entylomataceae	Entyloma	0	35	0	0	0	0	0	0	0	0	0	0	0	9	5	0	0	0	0	0	0	0	0	0
72	Fungi	Ascomycota	Dothideomycetes	Pleosporales	Didymellaceae	Epicoccum	0	0	0	0	0	0	0	0	0	0	0	0	0	0	0	0	0	0	0	0	0	5	0	100
73	Fungi	Ascomycota	Eurotiomycetes	Chaetothyriales	Herpotrichiellaceae	Exophiala	0	85	0	19	28	0	0	0	76	286	43	0	0	0	0	0	83	0	0	0	0	0	0	0
74	Fungi	Ascomycota	Dothideomycetes	Capnodiales	Extremaceae	Extremus	0	11	0	0	0	0	0	0	0	0	0	0	0	0	0	0	0	0	0	0	0	0	0	0
75	Fungi	Basidiomycota	Tremellomycetes	Filobasidiales	Filobasidiaceae	Filobasidium	6	45	0	0	0	0	5	6	9	0	7	11	0	0	0	0	0	0	0	0	0	121	0	0
76	Fungi	Basidiomycota	Agaricomycetes	Agaricales	Tricholomataceae	Flagelloscypha	0	0	0	0	0	7	0	0	0	1257	897	54	0	0	0	0	0	0	0	0	0	0	0	0
77	Fungi	Ascomycota	Sordariomycetes	Hypocreales	Nectriaceae	Fusarium	15	1595	0	788	42	9	493	383	77	25	27	164	20	9	109	54	12	473	188	8	1010	59	25	184
78	Fungi	Ascomycota	Dothideomycetes	Pleosporales	Unclassified	Fuscostagonospora	0	0	0	0	0	0	0	0	0	0	0	0	16	0	0	0	0	0	0	0	0	0	0	0
79	Fungi	Ascomycota	Sordariomycetes	Hypocreales	Nectriaceae	Fusicolla	0	0	0	0	0	0	0	0	0	7	0	0	0	0	0	0	0	0	0	0	0	0	0	0
80	Fungi	Ascomycota	Leotiomycetes	Thelebolales	Pseudeurotiaceae	Geomyces	0	0	0	0	11	0	0	0	0	0	0	0	0	8	0	0	12	0	0	0	0	0	0	0
81	Fungi	Ascomycota	Sordariomycetes	Hypocreales	Nectriaceae	Gibberella	0	0	0	0	0	0	0	0	0	0	0	0	0	5	35	0	0	291	2784	3996	1958	1609	2849	0
82	Fungi	Basidiomycota	Exobasidiomycetes	Golubeviales	Golubeviaceae	Golubevia	11	76	0	0	0	0	31	0	0	0	0	0	0	0	0	0	0	0	0	0	0	0	0	0
83	Fungi	Ascomycota	Leotiomycetes	Thelebolales	Pseudeurotiaceae	Gymnostellatospora	0	0	45	0	119	18	0	10	0	0	0	0	0	37	0	9	79	56	0	0	10	29	0	43
84	Fungi	Ascomycota	Sordariomycetes	Hypocreales	Ophiocordycipitaceae	Harposporium	0	0	0	0	0	0	0	7	0	0	0	47	0	0	0	0	0	0	0	0	0	0	0	0
85	Fungi	Ascomycota	Leotiomycetes	Helotiales	Helotiaceae	Helicodendron	0	0	0	0	0	0	0	0	0	0	0	0	0	0	0	0	0	0	0	0	0	6	0	0
86	Fungi	Ascomycota	Dothideomycetes	Pleosporales	Massarinaceae	Helminthosporium	0	7	0	41	0	0	0	0	0	0	0	0	0	0	0	0	0	0	0	12	0	6	0	6
87	Fungi	Ascomycota	Dothideomycetes	Pleosporales	Unclassified	Hermatomyces	0	0	0	0	0	0	0	0	0	0	0	0	0	0	0	0	0	10	0	0	0	0	0	0
88	Fungi	Ascomycota	Dothideomycetes	Pleosporales	Didymellaceae	Heterophoma	0	0	0	0	0	0	0	0	0	0	0	0	0	0	0	0	0	0	0	0	0	0	0	0
89	Fungi	Ascomycota	Sordariomycetes	Hypocreales	Ophiocordycipitaceae	Hirsutella	0	0	0	0	0	0	0	0	0	20	0	0	0	0	0	0	0	0	0	0	0	0	0	0
90	Fungi	Basidiomycota	Tremellomycetes	Holtermanniales	Unclassified	Holtermanniella	6	0	0	0	0	0	0	0	0	0	0	0	0	0	0	0	0	0	0	0	0	0	0	0
91	Fungi	Ascomycota	Sordariomycetes	Sordariales	Chaetomiaceae	Humicola	0	0	0	0	0	0	0	0	0	0	0	0	0	0	0	0	0	15	0	0	0	0	0	0
92	Fungi	Ascomycota	Leotiomycetes	Helotiales	Hyaloscyphaceae	Hyaloscypha	0	0	0	0	239	151	100	0	59	904	96	40	0	139	7	0	0	0	11	0	0	0	0	0
93	Fungi	Ascomycota	Leotiomycetes	Helotiales	Helotiaceae	Hymenoscyphus	0	64	0	0	0	0	0	0	0	10	8	0	0	0	0	0	0	2042	0	0	0	0	0	107
94	Fungi	Ascomycota	Leotiomycetes	Helotiales	Hyaloscyphaceae	Hyphodiscus	0	0	0	22	0	0	0	0	0	0	0	0	0	0	0	0	0	0	0	0	0	9	0	0
95	Fungi	Ascomycota	Sordariomycetes	Hypocreales	Hypocreaceae	Hypomyces	0	0	0	0	0	0	0	0	0	0	0	0	0	0	0	0	0	0	0	0	0	0	0	0
96	Fungi	Ascomycota	Sordariomycetes	Sordariales	Chaetomiaceae	Chaetomium	0	0	0	0	0	0	0	0	0	0	0	0	0	0	0	0	0	48	0	0	0	30	0	529
97	Fungi	Ascomycota	Sordariomycetes	Hypocreales	Nectriaceae	Chaetopsina	0	0	0	0	0	0	0	0	0	0	0	0	0	0	0	0	0	0	0	0	0	0	0	0
98	Fungi	Ascomycota	Sordariomycetes	Chaetosphaeriales	Chaetosphaeriaceae	Chloridium	0	0	0	0	0	0	0	0	0	215	0	11	0	0	0	0	0	154	0	0	0	0	0	0
99	Fungi	Ascomycota	Pezizomycetes	Pezizales	Pezizaceae	Chromelosporium	0	0	0	0	0	0	0	0	0	0	0	0	0	0	0	5	0	0	0	0	0	0	0	0
100	Fungi	Ascomycota	Eurotiomycetes	Onygenales	Unclassified	Chrysosporium	0	50	0	0	0	0	0	0	0	0	0	0	0	0	0	15	0	121	0	0	0	0	0	0
101	Fungi	Basidiomycota	Tremellomycetes	Cystofilobasidiales	Mrakiaceae	Itersonilia	0	0	0	0	0	0	0	0	0	0	0	0	0	0	0	0	0	0	0	0	0	0	0	0
102	Fungi	Ascomycota	Dothideomycetes	Pleosporales	Didymosphaeriaceae	Kalmusia	10	0	0	0	0	0	0	0	0	0	10574	72	0	0	0	0	0	0	0	0	0	0	5	0
103	Fungi	Ascomycota	Dothideomycetes	Pleosporales	Lentitheciaceae	Katumotoa	0	0	0	0	0	0	0	0	0	0	0	0	43	0	0	0	0	0	0	0	0	0	0	0
104	Fungi	Ascomycota	Dothideomycetes	Pleosporales	Lentitheciaceae	Keissleriella	0	0	0	0	0	0	0	0	0	0	0	0	35	0	0	0	0	0	0	38	13	0	0	0
105	Fungi	Ascomycota	Saccharomycetes	Saccharomycetales	Metschnikowiaceae	Kodamaea	0	0	0	0	0	0	0	0	0	0	0	0	0	0	0	0	0	0	0	0	0	0	0	0
106	Fungi	Ascomycota	Dothideomycetes	Botryosphaeriales	Botryosphaeriaceae	Lasiodiplodia	0	26	0	0	8	0	0	0	0	0	0	0	0	0	0	0	0	0	0	0	0	0	0	0
107	Fungi	Ascomycota	Sordariomycetes	Hypocreales	Cordycipitaceae	Lecanicillium	0	0	0	0	0	0	0	0	0	0	0	0	0	19	0	0	0	0	7	0	0	0	0	0
108	Fungi	Ascomycota	Dothideomycetes	Capnodiales	Mycosphaerellaceae	Lecanosticta	0	0	0	0	0	0	0	0	0	0	0	0	0	0	0	0	0	0	0	0	0	0	0	0
109	Fungi	Ascomycota	Leotiomycetes	Helotiales	Leptodontidiaceae	Leptodontidium	0	0	0	0	0	0	0	0	0	0	9	0	0	0	0	0	0	0	0	0	0	0	0	0
110	Fungi	Ascomycota	Dothideomycetes	Pleosporales	Leptosphaeriaceae	Leptosphaeria	0	0	0	0	0	0	0	0	0	0	0	7	0	0	0	0	0	0	0	0	0	0	22	0
111	Fungi	Ascomycota	Dothideomycetes	Pleosporales	Bambusicolaceae	Leucaenicola	0	0	0	17	0	0	0	0	0	0	0	0	0	0	0	0	0	0	0	0	0	0	0	0
112	Fungi	Ascomycota	Sordariomycetes	Xylariales	Unclassified	Liberomyces	0	0	0	0	0	0	0	0	0	0	0	0	0	0	0	0	0	0	0	0	0	0	0	0
113	Fungi	Ascomycota	Dothideomycetes	Pleosporales	Unclassified	Libertasomyces	0	28	0	0	0	0	0	0	0	0	0	0	0	0	0	0	0	0	0	0	0	0	0	0
114	Fungi	Ascomycota	Saccharomycetes	Saccharomycetales	Lipomycetaceae	Lipomyces	0	0	0	0	0	0	0	0	0	0	0	0	0	0	0	0	0	0	0	0	0	0	0	0
115	Fungi	Ascomycota	Sordariomycetes	Xylariales	Xylariaceae	Lopadostoma	0	0	0	0	0	0	0	0	0	0	0	0	0	0	0	0	27	0	0	0	0	0	0	0
116	Fungi	Ascomycota	Dothideomycetes	Pleosporales	Lophiostomataceae	Lophiostoma	0	147	0	1631	53	0	0	0	0	31	37	173	8	0	0	0	0	0	0	0	5	0	0	0
117	Fungi	Ascomycota	Dothideomycetes	Mytilinidiales	Mytilinidiaceae	Lophium	5	0	0	0	0	0	0	0	0	0	0	0	0	0	0	0	0	0	0	0	0	0	0	0
118	Fungi	Ascomycota	Dothideomycetes	Pleosporales	Phaeosphaeriaceae	Loratospora	0	0	0	0	0	0	0	0	0	0	0	0	0	0	0	0	0	0	0	0	0	0	0	0
119	Fungi	Basidiomycota	Agaricomycetes	Agaricales	Lycoperdaceae	Lycoperdon	0	0	0	0	0	0	0	0	0	0	0	0	0	0	0	0	0	0	0	0	0	0	0	0
120	Fungi	Basidiomycota	Agaricomycetes	Hymenochaetales	Schizoporaceae	Lyomyces	0	0	0	0	0	0	0	0	0	0	0	0	0	0	0	0	0	0	0	0	12	0	0	0
121	Fungi	Ascomycota	Dothideomycetes	Botryosphaeriales	Botryosphaeriaceae	Macrophoma	0	0	0	0	0	0	0	0	0	0	0	0	0	0	0	0	0	0	0	0	0	8	0	0
122	Fungi	Basidiomycota	Malasseziomycetes	Malasseziales	Malasseziaceae	Malassezia	0	7	0	0	0	0	0	0	0	0	0	0	0	0	0	0	0	0	0	0	0	0	0	0
123	Fungi	Ascomycota	Sordariomycetes	Hypocreales	Nectriaceae	Mariannaea	0	0	0	0	0	0	0	0	0	0	0	0	0	0	0	0	0	0	0	0	0	0	0	0
124	Fungi	Basidiomycota	Exobasidiomycetes	Exobasidiales	Brachybasidiaceae	Meira	75	2002	96	0	15	0	38	29	20	14	1099	0	0	0	0	0	0	0	0	0	0	0	0	0
125	Fungi	Ascomycota	Sordariomycetes	Sordariales	Chaetomiaceae	Melanocarpus	0	0	0	0	0	0	0	0	0	0	0	0	0	0	0	0	0	115	0	0	0	0	0	0
126	Fungi	Ascomycota	Dothideomycetes	Pleosporales	Melanommataceae	Melanocucurbitaria	0	0	0	6	0	0	0	0	0	0	0	0	0	0	0	0	0	0	0	0	0	0	0	0
127	Fungi	Ascomycota	Leotiomycetes	Helotiales	Helotiaceae	Meliniomyces	0	5	0	22	3397	8748	351	101	0	6989	216	4243	60	14	9	0	0	0	18	0	0	18	22	0
128	Fungi	Ascomycota	Sordariomycetes	Microascales	Microascaceae	Microascus	0	0	0	0	0	0	0	0	0	9	0	0	0	0	0	0	0	0	0	0	0	0	0	0
129	Fungi	Ascomycota	Eurotiomycetes	Onygenales	Arthrodermataceae	Microsporum	0	31	6	25	0	0	0	0	0	0	0	0	0	0	0	0	0	0	0	0	0	0	0	0
130	Fungi	Basidiomycota	Exobasidiomycetes	Microstromatales	Microstromataceae	Microstroma	0	0	0	0	0	0	0	0	0	0	0	0	0	0	0	0	0	0	0	0	0	0	0	0
131	Fungi	Ascomycota	Eurotiomycetes	Chaetothyriales	Herpotrichiellaceae	Minimelanolocus	0	0	0	0	0	0	0	0	0	0	0	0	0	0	0	0	0	25	0	0	0	0	0	0
132	Fungi	Ascomycota	Dothideomycetes	Minutisphaerales	Minutisphaeraceae	Minutisphaera	0	0	0	473	0	0	0	39	0	2151	8272	0	0	0	0	0	0	0	10	0	0	0	0	0
133	Fungi	Basidiomycota	Ustilaginomycetes	Ustilaginales	Ustilaginaceae	Moesziomyces	0	0	0	0	0	0	7	0	0	0	0	0	0	0	0	0	0	0	0	0	0	0	0	0
134	Fungi	Ascomycota	Leotiomycetes	Helotiales	Dermateaceae	Mollisia	0	0	0	0	0	13	0	0	24	0	0	114	0	0	0	0	0	0	0	0	0	0	0	0
135	Fungi	Ascomycota	Eurotiomycetes	Eurotiales	Aspergillaceae	Monascus	0	0	0	0	0	0	0	0	0	0	0	0	0	0	0	0	0	0	0	0	0	0	0	0
136	Fungi	Ascomycota	Leotiomycetes	Helotiales	Sclerotiniaceae	Monilia	0	0	0	5	0	0	0	0	0	0	0	0	0	0	0	0	0	0	0	0	0	0	0	0
137	Fungi	Ascomycota	Sordariomycetes	Hypocreales	Hypocreaceae	Monocillium	0	0	0	0	0	0	0	0	0	10	0	0	0	0	0	0	0	0	0	0	0	0	0	0
138	Fungi	Mortierellomycota	Mortierellomycetes	Mortierellales	Mortierellaceae	Mortierella	0	0	0	0	12	0	12	123	44	39	0	0	27	15	117	0	21	9	183	33	255	0	0	150
139	Fungi	Mucoromycota	Mucoromycetes	Mucorales	Mucoraceae	Mucor	0	0	32	0	0	0	0	0	0	0	0	0	0	55	0	0	0	0	0	0	0	0	0	0
140	Fungi	Ascomycota	Dothideomycetes	Pleosporales	Phaeosphaeriaceae	Muriphaeosphaeria	0	0	0	0	0	0	0	0	0	0	10	0	0	0	0	0	0	0	9	11	0	0	0	0
141	Fungi	Basidiomycota	Agaricomycetes	Agaricales	Tricholomataceae	Mycena	0	0	0	0	0	0	0	0	0	0	0	0	0	0	47	0	0	0	0	0	0	0	0	0
142	Fungi	Ascomycota	Dothideomycetes	Myriangiales	Myriangiaceae	Myriangium	0	0	0	0	0	0	0	0	0	0	0	0	0	0	0	0	0	0	0	0	0	5	0	0
143	Fungi	Ascomycota	Sordariomycetes	Hypocreales	Stachybotryaceae	Myrothecium	0	10	0	22	0	0	0	0	0	0	0	6	0	0	0	0	0	8	0	0	0	0	0	0
144	Fungi	Ascomycota	Saccharomycetes	Saccharomycetales	Unclassified	Nadsonia	0	0	0	0	0	0	0	0	0	0	0	0	0	0	0	0	0	0	0	0	0	0	0	0
145	Fungi	Basidiomycota	Tremellomycetes	Filobasidiales	Filobasidiaceae	Naganishia	0	0	0	0	0	0	0	0	0	0	0	0	0	0	0	0	0	0	0	0	0	4706	0	67
146	Fungi	Ascomycota	Sordariomycetes	Hypocreales	Nectriaceae	Nectria	0	38	0	1344	6794	0	0	0	0	0	0	35	0	0	0	0	0	0	0	0	0	0	0	0
147	Fungi	Ascomycota	Sordariomycetes	Xylariales	Xylariaceae	Nemania	0	335	0	0	0	0	0	0	0	0	0	0	0	0	0	0	0	0	0	0	0	0	0	0
148	Fungi	Ascomycota	Dothideomycetes	Pleosporales	Didymellaceae	Neoascochyta	0	0	0	17	0	0	0	0	0	0	0	0	0	0	0	0	0	0	0	0	0	0	0	0
149	Fungi	Ascomycota	Dothideomycetes	Capnodiales	Teratosphaeriaceae	Neocatenulostroma	21	0	0	0	0	0	0	5	29	0	13	0	0	0	0	0	0	0	0	0	0	0	0	0
150	Fungi	Ascomycota	Dothideomycetes	Pleosporales	Cucurbitariaceae	Neocucurbitaria	0	0	0	0	0	0	0	0	0	0	0	0	0	0	0	0	0	0	0	0	0	0	0	0
151	Fungi	Ascomycota	Sordariomycetes	Hypocreales	Nectriaceae	Neonectria	0	0	0	42	181	0	0	0	0	0	0	5	0	0	0	0	0	0	0	0	0	0	0	0
152	Fungi	Ascomycota	Dothideomycetes	Pleosporales	Phaeosphaeriaceae	Neosetophoma	0	25	0	0	8	0	0	0	16	0	10	0	26	0	0	8	0	0	94	100	0	10	138	0
153	Fungi	Ascomycota	Dothideomycetes	Pleosporales	Phaeosphaeriaceae	Neostagonospora	0	0	0	0	0	0	0	0	0	0	0	17	0	0	0	0	0	0	0	0	0	0	0	0
154	Fungi	Ascomycota	Lecanoromycetes	Peltigerales	Nephromataceae	Nephroma	0	0	0	0	0	0	0	0	0	0	0	0	0	0	0	0	0	0	0	0	0	0	0	0
155	Fungi	Ascomycota	Dothideomycetes	Pleosporales	Unclassified	Nigrograna	0	0	0	18	0	0	0	0	0	0	0	0	0	0	0	0	0	0	0	0	0	0	0	0
156	Fungi	Ascomycota	Dothideomycetes	Pleosporales	Didymellaceae	Nothophoma	0	65	0	0	0	0	0	0	0	0	0	0	0	1642	404	21	22	3125	14820	17682	2973	10018	16519	0
157	Fungi	Ascomycota	Dothideomycetes	Pleosporales	Unclassified	Ochrocladosporium	0	0	0	0	0	0	0	0	0	0	0	0	0	0	0	0	0	0	0	0	0	234	0	0
158	Fungi	Ascomycota	Leotiomycetes	Helotiales	Myxotrichaceae	Oidiodendron	50	48	0	0	0	83	0	0	54	0	997	56	106	424	35	37	183	1098	0	8	6	198	103	0
159	Fungi	Ascomycota	Sordariomycetes	Ophiostomatales	Ophiostomataceae	Ophiostoma	0	0	0	0	17	0	0	0	0	0	0	0	0	0	0	0	0	0	0	0	0	0	0	0
160	Fungi	Ascomycota	Unclassified	Unclassified	Unclassified	Ovadendron	0	0	0	0	0	0	0	0	0	0	0	0	0	0	0	0	0	0	0	0	0	0	0	0
161	Fungi	Ascomycota	Lecanoromycetes	Teloschistales	Teloschistaceae	Pachypeltis	0	0	0	0	21	0	0	0	0	7	0	0	0	0	0	0	0	0	0	0	0	0	0	0
162	Fungi	Basidiomycota	Tremellomycetes	Tremellales	Rhynchogastremataceae	Papiliotrema	0	0	0	0	0	0	0	0	0	0	0	13	0	0	0	0	0	0	0	0	0	0	0	0
163	Fungi	Ascomycota	Dothideomycetes	Capnodiales	Mycosphaerellaceae	Paracercosporidium	0	0	0	0	0	0	0	0	0	0	0	0	0	0	0	0	0	0	0	0	0	0	0	0
164	Fungi	Ascomycota	Dothideomycetes	Pleosporales	Didymosphaeriaceae	Paraconiothyrium	0	0	0	63	0	0	8	0	0	0	6	19	0	0	0	0	0	0	0	0	0	0	0	0
165	Fungi	Ascomycota	Dothideomycetes	Capnodiales	Teratosphaeriaceae	Parapenidiella	0	0	0	18	0	0	0	0	0	0	0	0	0	0	0	0	0	0	0	0	0	0	0	0
166	Fungi	Ascomycota	Dothideomycetes	Pleosporales	Didymosphaeriaceae	Paraphaeosphaeria	0	45	0	1700	0	0	0	0	71	10	9	44	0	0	0	110	47	0	0	0	0	0	7	0
167	Fungi	Ascomycota	Dothideomycetes	Pleosporales	Phaeosphaeriaceae	Paraphoma	13	75	5	37	35	1300	1304	7	0	0	0	0	0	0	0	0	0	0	0	0	0	124	0	12
168	Fungi	Ascomycota	Sordariomycetes	Hypocreales	Stachybotryaceae	Parasarcopodium	0	0	0	0	0	0	0	0	0	0	0	0	0	0	0	0	0	0	0	0	0	0	0	0
169	Fungi	Ascomycota	Eurotiomycetes	Eurotiales	Aspergillaceae	Penicillium	462	135	2734	1396	195	184	40	91	964	758	7427	84	6060	8662	2833	46	30	658	2321	1666	140	205	10	1073
170	Fungi	Basidiomycota	Agaricomycetes	Russulales	Peniophoraceae	Peniophora	1356	0	0	0	0	0	0	0	0	0	0	0	0	0	0	0	0	0	0	0	0	0	0	0
171	Fungi	Ascomycota	Dothideomycetes	Pleosporales	Periconiaceae	Periconia	0	0	0	27	0	0	0	0	0	0	0	0	0	0	0	0	0	0	0	0	0	0	0	0
172	Fungi	Ascomycota	Lecanoromycetes	Pertusariales	Pertusariaceae	Pertusaria	0	0	0	0	0	0	0	0	0	0	0	0	0	0	0	0	0	0	0	0	0	0	0	0
173	Fungi	Ascomycota	Sordariomycetes	Togniniales	Togniniaceae	Phaeoacremonium	0	24	0	0	0	0	0	0	0	10	0	0	0	45	111	13	76	591	1907	3008	71	1347	2040	1930
174	Fungi	Ascomycota	Lecanoromycetes	Ostropales	Graphidaceae	Phaeographis	0	7	0	0	0	0	0	0	0	0	0	0	0	0	5	0	0	0	0	0	0	0	6	0
175	Fungi	Ascomycota	Leotiomycetes	Helotiales	Unclassified	Phaeomollisia	0	0	0	1749	0	0	0	0	0	0	0	0	0	0	0	0	0	0	0	0	0	0	0	0
176	Fungi	Ascomycota	Eurotiomycetes	Phaeomoniellales	Phaeomoniellaceae	Phaeomoniella	0	32	0	565	0	0	0	0	0	0	0	0	0	7	0	0	0	0	0	0	0	0	0	0
177	Fungi	Ascomycota	Dothideomycetes	Pleosporales	Phaeosphaeriaceae	Phaeosphaeria	0	0	0	0	0	0	0	0	0	0	0	0	0	0	0	0	0	0	0	0	0	0	0	0
178	Fungi	Basidiomycota	Tremellomycetes	Tremellales	Phaeotremellaceae	Phaeotremella	0	27	0	0	0	0	14	0	0	0	0	0	0	0	0	0	0	0	0	0	0	0	0	0
179	Fungi	Ascomycota	Sordariomycetes	Sordariales	Cephalothecaceae	Phialemonium	0	0	0	100	0	0	0	0	0	0	0	0	0	0	0	0	0	0	0	0	0	0	0	0
180	Fungi	Ascomycota	Leotiomycetes	Helotiales	Vibrisseaceae	Phialocephala	755	0	0	0	5	6209	0	323	1710	479	6	131	0	12	28	107	4371	112	511	0	6173	241	0	4809
181	Fungi	Ascomycota	Dothideomycetes	Pleosporales	Didymellaceae	Phoma	0	0	0	6	0	0	0	0	0	0	0	0	0	0	0	0	0	114	0	0	0	0	0	0
182	Fungi	Ascomycota	Lecanoromycetes	Lecanorales	Ramalinaceae	Phyllopsora	0	0	0	0	0	0	0	0	0	0	0	0	0	0	0	0	0	0	0	0	0	0	0	0
183	Fungi	Ascomycota	Dothideomycetes	Botryosphaeriales	Phyllostictaceae	Phyllosticta	0	0	0	0	0	0	0	0	0	0	0	0	0	0	0	0	0	0	0	0	0	0	0	0
184	Fungi	Ascomycota	Saccharomycetes	Saccharomycetales	Pichiaceae	Pichia	0	24	0	0	0	0	0	0	0	0	0	0	0	0	0	0	0	0	0	0	0	0	0	0
185	Fungi	Ascomycota	Dothideomycetes	Pleosporales	Unclassified	Pleiochaeta	0	0	0	0	0	0	0	0	0	0	0	0	0	0	0	0	0	47	0	0	0	0	0	0
186	Fungi	Ascomycota	Dothideomycetes	Pleosporales	Leptosphaeriaceae	Plenodomus	0	0	0	0	0	0	0	0	0	0	0	0	0	0	0	0	0	0	0	0	138	0	11	0
187	Fungi	Ascomycota	Lecanoromycetes	Acarosporales	Acarosporaceae	Pleopsidium	0	5	0	0	0	0	0	0	0	0	0	0	0	0	0	0	0	0	0	0	0	0	0	0
188	Fungi	Ascomycota	Dothideomycetes	Pleosporales	Pleosporaceae	Pleospora	0	0	0	0	5	6	0	10	0	0	0	37	0	0	0	0	9	0	0	0	0	10	0	14
189	Fungi	Ascomycota	Dothideomycetes	Pleosporales	Lentitheciaceae	Pleurophoma	0	0	0	0	0	0	78	0	0	0	0	0	53	0	0	0	0	0	0	0	0	0	0	0
190	Fungi	Ascomycota	Sordariomycetes	Calosphaeriales	Pleurostomataceae	Pleurostoma	0	0	0	0	0	0	0	0	0	0	0	0	0	0	0	0	39	0	0	0	0	0	0	0
191	Fungi	Ascomycota	Sordariomycetes	Sordariales	Lasiosphaeriaceae	Podospora	0	0	0	0	0	0	0	0	0	0	0	0	0	0	0	14	0	0	0	0	0	1018	0	0
192	Fungi	Ascomycota	Dothideomycetes	Pleosporales	Phaeosphaeriaceae	Populocrescentia	0	0	0	0	0	0	0	0	0	0	0	0	0	0	0	0	0	0	0	0	0	0	8	0
193	Fungi	Ascomycota	Dothideomycetes	Pleosporales	Sporormiaceae	Preussia	0	0	0	0	0	0	0	0	0	0	0	0	0	0	0	0	0	672	0	0	0	0	0	0
194	Fungi	Basidiomycota	Agaricomycetes	Agaricales	Psathyrellaceae	Psathyrella	16	120	5	84	1815	0	0	0	0	0	497	0	0	0	12596	0	25	0	0	0	0	0	0	0
195	Fungi	Ascomycota	Leotiomycetes	Thelebolales	Pseudeurotiaceae	Pseudeurotium	0	0	0	0	0	0	0	0	0	0	0	9	0	0	0	0	0	0	0	0	0	0	0	0
196	Fungi	Ascomycota	Dothideomycetes	Pleosporales	Didymosphaeriaceae	Pseudocamarosporium	0	40	0	0	0	0	0	0	0	0	0	0	0	0	0	0	0	0	12	0	0	0	0	0
197	Fungi	Ascomycota	Sordariomycetes	Hypocreales	Nectriaceae	Pseudocosmospora	0	9	0	61	0	36	0	0	0	0	0	0	0	0	0	0	0	0	0	0	0	0	0	0
198	Fungi	Ascomycota	Leotiomycetes	Thelebolales	Pseudeurotiaceae	Pseudogymnoascus	0	0	797	0	298	164	0	0	6	96	6	60	13	556	79	81	782	793	55	12	348	92	97	620
199	Fungi	Basidiomycota	Exobasidiomycetes	Microstromatales	Unclassified	Pseudomicrostroma	0	0	0	0	0	0	0	0	0	0	0	0	0	0	0	0	0	0	0	0	0	0	0	0
200	Fungi	Ascomycota	Sordariomycetes	Magnaporthales	Magnaporthaceae	Pseudophialophora	0	0	0	0	0	0	0	0	0	0	0	0	0	0	0	0	0	0	0	0	0	0	0	0
201	Fungi	Ascomycota	Dothideomycetes	Pleosporales	Cucurbitariaceae	Pyrenochaeta	0	0	0	0	0	0	6	0	0	0	0	0	0	0	9	0	0	0	0	0	0	0	0	0
202	Fungi	Ascomycota	Dothideomycetes	Pleosporales	Cucurbitariaceae	Pyrenochaetopsis	0	0	6	992	0	0	0	0	0	0	0	0	0	0	0	0	0	0	0	0	0	0	0	0
203	Fungi	Ascomycota	Leotiomycetes	Helotiales	Dermateaceae	Pyrenopeziza	0	0	0	0	0	9	0	0	0	0	0	0	0	0	0	0	0	0	0	0	11	11	0	6
204	Fungi	Ascomycota	Dothideomycetes	Pleosporales	Pleosporaceae	Pyrenophora	0	0	0	0	0	0	0	0	0	0	0	0	0	0	0	0	0	0	0	0	0	0	0	0
205	Fungi	Ascomycota	Dothideomycetes	Pleosporales	Tetraplosphaeriaceae	Quadricrura	0	0	0	10	0	0	0	0	0	0	0	0	0	0	0	0	0	0	0	0	0	0	0	0
206	Fungi	Basidiomycota	Exobasidiomycetes	Microstromatales	Quambalariaceae	Quambalaria	0	6	0	0	0	0	0	0	0	0	0	0	0	0	0	0	0	0	0	0	0	0	0	0
207	Fungi	Ascomycota	Dothideomycetes	Unclassified	Unclassified	Radulidium	0	0	0	0	0	0	0	0	459	0	0	37	0	0	0	0	0	0	0	0	0	0	0	0
208	Fungi	Ascomycota	Sordariomycetes	Ophiostomatales	Ophiostomataceae	Raffaelea	7	0	0	0	0	7	0	0	0	6	14	0	0	0	15	0	10	15	0	0	0	23	0	0
209	Fungi	Ascomycota	Dothideomycetes	Capnodiales	Cladosporiaceae	Rachicladosporium	0	0	0	0	0	0	0	0	0	0	0	0	0	0	0	7	0	0	0	0	0	0	0	0
210	Fungi	Ascomycota	Sordariomycetes	Sordariales	Unclassified	Ramophialophora	0	0	0	0	0	0	0	0	0	0	0	0	0	0	0	0	145	0	0	0	0	0	5	0
211	Fungi	Ascomycota	Dothideomycetes	Capnodiales	Mycosphaerellaceae	Ramularia	0	115	6	181	0	0	0	0	5	21	0	0	0	0	0	0	0	0	0	0	0	0	0	0
212	Fungi	Ascomycota	Leotiomycetes	Helotiales	Unclassified	Rhexocercosporidium	0	0	0	0	0	0	0	0	0	0	0	0	0	9	31	0	0	0	0	0	60	22	0	83
213	Fungi	Basidiomycota	Microbotryomycetes	Sporidiobolales	Sporidiobolaceae	Rhodotorula	32	985	7	0	16	137	27	5	193	43	12	0	0	6	0	0	0	39	0	0	10	0	0	0
214	Fungi	Ascomycota	Leotiomycetes	Helotiales	Unclassified	Rhynchosporium	0	0	0	0	0	0	0	0	0	0	0	0	0	0	0	0	7	0	0	0	0	0	0	0
215	Fungi	Ascomycota	Sordariomycetes	Xylariales	Unclassified	Robillarda	0	0	0	0	0	0	0	0	0	0	0	0	0	0	0	0	0	10	0	0	0	0	0	0
216	Fungi	Ascomycota	Lecanoromycetes	Teloschistales	Teloschistaceae	Rufoplaca	0	0	0	0	0	0	0	0	0	0	0	0	0	0	0	0	0	0	0	0	0	0	0	0
217	Fungi	Ascomycota	Saccharomycetes	Saccharomycetales	Saccharomycetaceae	Saccharomyces	0	0	0	0	0	0	0	0	0	0	0	0	0	0	0	0	0	0	0	0	0	0	0	0
218	Fungi	Ascomycota	Sordariomycetes	Hypocreales	Unclassified	Sarocladium	0	800	5050	111	0	0	25	1546	552	0	5	14	0	225	0	0	87	0	64	5	6	0	9	99
219	Fungi	Ascomycota	Leotiomycetes	Unclassified	Hyphodiscaceae	Scolecolachnum	0	0	0	0	0	0	0	0	8	28	430	43	56	30	0	0	0	0	0	0	0	60	0	0
220	Fungi	Ascomycota	Leotiomycetes	Helotiales	Helotiaceae	Scytalidium	0	0	0	0	0	0	235	0	0	0	0	0	0	0	0	0	6	0	6	0	0	0	0	0
221	Fungi	Ascomycota	Sordariomycetes	Xylariales	Amphisphaeriaceae	Seimatosporium	0	0	0	0	0	0	0	0	0	0	0	0	0	0	0	6	0	0	0	0	15	0	0	0
222	Fungi	Ascomycota	Dothideomycetes	Capnodiales	Mycosphaerellaceae	Septoria	0	32	0	0	0	0	0	0	0	0	0	0	0	0	0	0	0	0	0	0	0	0	0	0
223	Fungi	Basidiomycota	Agaricomycetes	Sebacinales	Serendipitaceae	Serendipita	0	0	0	0	8	0	0	0	0	0	0	0	0	0	0	0	0	0	0	0	0	0	0	0
224	Fungi	Ascomycota	Dothideomycetes	Pleosporales	Lophiostomataceae	Sigarispora	0	0	0	0	0	0	0	0	0	0	0	0	0	0	0	0	0	0	0	0	5	0	0	0
225	Fungi	Ascomycota	Sordariomycetes	Hypocreales	Stachybotryaceae	Sirastachys	0	0	0	0	0	0	0	0	0	0	0	0	0	0	0	0	0	0	0	0	0	0	0	0
226	Fungi	Basidiomycota	Agaricomycetes	Cantharellales	Unclassified	Sistotrema	0	0	0	0	0	0	0	0	0	0	0	5	0	0	0	0	0	0	0	0	0	0	0	0
227	Fungi	Ascomycota	Leotiomycetes	Helotiales	Unclassified	Skyttea	0	0	0	0	0	0	0	0	0	5	0	0	0	0	0	0	0	0	0	0	0	0	0	0
228	Fungi	Basidiomycota	Tremellomycetes	Filobasidiales	Piskurozymaceae	Solicoccozyma	0	0	0	0	0	0	0	0	0	13	0	0	0	0	0	0	90	0	0	0	0	0	0	0
229	Fungi	Ascomycota	Dothideomycetes	Capnodiales	Mycosphaerellaceae	Sphaerulina	0	0	0	0	0	0	0	0	0	0	0	0	0	0	0	0	0	0	0	6	0	0	7	0
230	Fungi	Ascomycota	Dothideomycetes	Pleosporales	Unclassified	Spiroplana	0	0	0	0	0	0	0	0	0	0	0	8	0	0	0	0	0	0	5	0	0	0	5	0
231	Fungi	Basidiomycota	Ustilaginomycetes	Ustilaginales	Ustilaginaceae	Sporisorium	0	0	0	0	0	0	36	0	6	0	0	0	0	0	0	0	0	0	0	0	0	0	0	0
232	Fungi	Ascomycota	Dothideomycetes	Pleosporales	Sporormiaceae	Sporormurispora	0	0	0	0	0	0	0	0	0	0	0	0	0	0	0	0	0	0	0	0	0	0	0	0
233	Fungi	Ascomycota	Sordariomycetes	Ophiostomatales	Ophiostomataceae	Sporothrix	10943	107	804	17	1675	6932	3149	1224	472	1308	3080	154	2551	791	3230	15	10481	1493	286	2104	16	9388	2707	134
234	Fungi	Ascomycota	Sordariomycetes	Ophiostomatales	Unclassified	Spumatoria	0	0	0	0	0	0	0	0	0	0	0	0	0	0	0	0	0	0	0	0	0	15	5	0
235	Fungi	Ascomycota	Dothideomycetes	Pleosporales	Massarinaceae	Stagonospora	0	0	0	0	0	0	0	0	0	0	0	0	5	0	0	0	0	0	0	0	0	0	0	0
236	Fungi	Ascomycota	Dothideomycetes	Pleosporales	Didymellaceae	Stagonosporopsis	0	0	0	0	0	0	0	0	0	0	0	25	0	0	0	0	0	5	0	0	0	24	81	0
237	Fungi	Ascomycota	Sordariomycetes	Hypocreales	Stachybotryaceae	Stachybotrys	0	0	0	0	0	0	0	0	0	0	0	0	0	0	0	0	0	0	0	0	0	63	0	0
238	Fungi	Ascomycota	Sordariomycetes	Diaporthales	Stilbosporaceae	Stegonsporium	0	0	0	0	0	0	0	0	0	0	0	0	0	0	0	0	0	0	0	0	0	0	0	0
239	Fungi	Ascomycota	Dothideomycetes	Pleosporales	Pleosporaceae	Stemphylium	0	0	0	0	0	0	0	0	0	0	0	69	0	0	0	0	0	0	0	0	0	0	0	8
240	Fungi	Ascomycota	Sordariomycetes	Diaporthales	Diaporthaceae	Stenocarpella	0	0	0	0	0	0	0	0	0	0	0	0	0	17	48	0	0	363	2379	3247	6	1514	3072	0
241	Fungi	Ascomycota	Dothideomycetes	Strigulales	Strigulaceae	Strigula	0	0	0	0	0	0	0	0	0	0	0	0	0	0	0	0	0	0	0	0	0	0	0	0
242	Fungi	Basidiomycota	Agaricomycetes	Trechisporales	Hydnodontaceae	Subulicystidium	0	0	0	0	0	0	0	0	0	0	0	0	0	0	0	41	0	0	0	0	0	0	0	141
243	Fungi	Basidiomycota	Cystobasidiomycetes	Unclassified	Symmetrosporaceae	Symmetrospora	0	14	0	0	10	0	0	0	0	0	8	5	0	0	0	0	0	0	0	0	0	0	0	0
244	Fungi	Ascomycota	Eurotiomycetes	Eurotiales	Trichocomaceae	Talaromyces	656	18901	4379	1241	0	123	6338	2225	1726	250	2250	113	2142	939	7961	77	215	369	1288	3048	4896	0	567	115
245	Fungi	Ascomycota	Taphrinomycetes	Taphrinales	Taphrinaceae	Taphrina	0	0	0	0	0	0	5	0	0	0	0	0	0	0	0	0	0	0	0	0	0	0	0	0
246	Fungi	Ascomycota	Dothideomycetes	Pleosporales	Teichosporaceae	Teichospora	0	0	0	0	0	0	0	0	0	0	0	6	0	0	0	0	0	0	0	0	0	0	0	0
247	Fungi	Ascomycota	Sordariomycetes	Hypocreales	Nectriaceae	Thelonectria	0	20	0	0	0	0	0	0	0	0	0	0	0	0	0	0	0	0	0	0	0	0	0	0
248	Fungi	Basidiomycota	Exobasidiomycetes	Tilletiales	Tilletiaceae	Tilletia	0	0	0	0	0	0	0	0	0	0	0	0	0	0	0	0	0	0	0	0	0	0	0	0
249	Fungi	Ascomycota	Dothideomycetes	Pleosporales	Torulaceae	Torula	0	0	0	0	0	0	0	0	0	0	0	0	0	0	0	0	0	0	0	0	0	0	0	0
250	Fungi	Ascomycota	Dothideomycetes	Capnodiales	Cladosporiaceae	Toxicocladosporium	0	0	0	0	0	0	0	0	0	0	0	0	0	0	0	0	0	0	0	0	0	0	0	0
251	Fungi	Ascomycota	Dothideomycetes	Pleosporales	Trematosphaeriaceae	Trematosphaeria	0	0	0	0	0	0	0	0	0	0	0	0	8	0	0	0	0	0	0	0	0	0	0	0
252	Fungi	Ascomycota	Leotiomycetes	Helotiales	Helotiaceae	Tricladium	14	0	0	0	0	0	0	0	0	0	0	0	13	0	0	0	8	47	0	0	36	0	7	5
253	Fungi	Ascomycota	Sordariomycetes	Hypocreales	Hypocreaceae	Trichoderma	3753	994	1089	14	355	25	434	5230	1432	151	232	165	4935	2558	2220	32	2740	1368	5662	886	6742	59	1338	494
254	Fungi	Ascomycota	Dothideomycetes	Tubeufiales	Tubeufiaceae	Tubeufia	0	0	0	0	0	0	0	0	0	0	0	0	0	0	0	0	0	0	0	0	0	0	0	60
255	Fungi	Basidiomycota	Agaricomycetes	Cantharellales	Tulasnellaceae	Tulasnella	0	0	0	0	0	0	0	11	0	3981	0	22	0	0	0	0	0	0	0	0	0	83	0	0
256	Fungi	Basidiomycota	Agaricomycetes	Agaricales	Typhulaceae	Typhula	0	0	0	0	0	0	0	0	0	0	0	0	0	0	44	0	0	0	0	0	0	0	0	0
257	Fungi	Mucoromycota	Umbelopsidomycetes	Umbelopsidales	Umbelopsidaceae	Umbelopsis	0	0	0	0	0	0	0	0	9	0	0	0	0	0	0	0	0	0	0	0	0	0	0	0
258	Fungi	Ascomycota	Lecanoromycetes	Umbilicariales	Umbilicariaceae	Umbilicaria	0	0	0	0	0	0	0	0	0	0	6	0	0	0	0	0	0	0	0	0	0	0	0	0
259	Fungi	Basidiomycota	Agaricomycetes	Russulales	Lachnocladiaceae	Vararia	0	0	0	0	0	0	0	0	0	0	0	0	0	0	0	0	0	0	0	0	0	0	0	0
260	Fungi	Ascomycota	Dothideomycetes	Capnodiales	Extremaceae	Vermiconia	0	0	0	0	0	0	0	0	0	0	0	0	0	0	0	10	0	0	0	0	0	0	0	0
261	Fungi	Ascomycota	Eurotiomycetes	Chaetothyriales	Herpotrichiellaceae	Veronaea	0	0	0	0	0	0	0	40	0	0	0	0	0	0	0	0	0	0	0	0	0	0	0	0
262	Fungi	Ascomycota	Dothideomycetes	Pleosporales	Didymosphaeriaceae	Verrucoconiothyrium	0	0	0	0	0	0	0	0	0	0	0	0	0	0	0	0	0	0	0	0	0	0	0	0
263	Fungi	Ascomycota	Leotiomycetes	Helotiales	Unclassified	Vestigium	0	0	0	0	0	0	0	0	0	0	0	0	0	0	0	0	0	0	0	0	0	0	0	0
264	Fungi	Basidiomycota	Tremellomycetes	Tremellales	Bulleribasidiaceae	Vishniacozyma	228	1066	17	2760	78	7	59	63	138	9	94	72	5	50	0	8	249	0	21	0	13	20	9	645
265	Fungi	Ascomycota	Leotiomycetes	Helotiales	Unclassified	Volucrispora	0	0	0	0	0	0	0	0	0	0	0	0	0	0	0	0	0	0	0	0	0	0	0	0
266	Fungi	Ascomycota	Sordariomycetes	Hypocreales	Nectriaceae	Volutella	0	0	0	0	10	0	0	0	0	0	0	0	0	0	0	0	0	0	0	0	0	0	0	0
267	Fungi	Ascomycota	Sordariomycetes	Microascales	Unclassified	Wardomyces	0	0	0	0	0	0	0	0	0	0	0	0	0	0	0	0	0	0	0	0	0	0	0	0
268	Fungi	Ascomycota	Dothideomycetes	Pleosporales	Phaeosphaeriaceae	Wojnowiciella	0	0	0	0	0	0	0	0	0	0	0	0	0	0	0	0	0	0	0	0	9	5	0	0
269	Fungi	Basidiomycota	Agaricomycetes	Unclassified	Agaricomycetes	Xenasmatella	0	0	0	0	0	0	0	0	0	16	0	0	0	0	0	0	0	0	0	0	0	0	0	0
270	Fungi	Ascomycota	Dothideomycetes	Pleosporales	Didymellaceae	Xenodidymella	0	13	0	0	0	0	0	0	0	0	0	0	0	147	41	0	0	15	427	123	0	259	772	0
271	Fungi	Ascomycota	Sordariomycetes	Hypocreales	Nectriaceae	Xenogliocladiopsis	0	0	0	0	0	0	0	0	0	0	0	0	0	0	0	0	0	0	0	0	0	0	0	0
272	Fungi	Ascomycota	Dothideomycetes	Capnodiales	Mycosphaerellaceae	Xenoramularia	0	12	0	0	0	0	0	0	0	0	0	0	0	0	0	0	0	0	0	0	0	0	0	0
273	Fungi	Ascomycota	Sordariomycetes	Sordariales	Chaetomiaceae	Zopfiella	12	100	5	38	15	14	21	24	6	12	22	0	0	34	34	0	10	30	15	11	23	26	15	12
